# Supplementary material for: Assessing trends and burden of occupational exposure to asbestos in the United States: a comprehensive analysis from 1990 to 2019
Source: BMC Public Health. 2024 May 27;24:1404. doi: 10.1186/s12889-024-18919-7 (PMC11129425; doi:10.1186/s12889-024-18919-7)
Supplement: Supplementary file 2 — Supplementary Material 2 [file 12889_2024_18919_MOESM2_ESM.csv]

Additional file 1: The number of deaths caused by occupational exposure to asbestos in the United States in 2019
location	Deaths number
California	3151
Florida	2775.9
Pennsylvania	2357.7
Texas	2343.5
Ohio	2061.1
New York	1771.6
Illinois	1726.6
Michigan	1527.1
North Carolina	1269
Virginia	1194.5
New Jersey	1188.2
Indiana	1063.3
Washington	1050.2
Massachusetts	1029.5
Tennessee	1028.7
Georgia	940
Wisconsin	904.8
Missouri	869
Arizona	831.9
Louisiana	820.2
Minnesota	810.1
Alabama	778.8
Kentucky	759.6
South Carolina	753.6
Maryland	719.2
Oregon	638
West Virginia	508.8
Oklahoma	481.3
Connecticut	472.3
Mississippi	449.3
Colorado	436.8
Iowa	417.5
Arkansas	404.5
Nevada	360.3
Maine	347
Kansas	324.9
Nebraska	234.3
New Hampshire	233.5
New Mexico	207.4
Idaho	200
Delaware	181.1
Montana	176.1
Utah	173.5
Rhode Island	159
Hawaii	127.5
South Dakota	109.5
North Dakota	100.6
Vermont	97.3
Alaska	89.5
Wyoming	80.5
District of Columbia	28.5
