# Supplementary material for: Assessing trends and burden of occupational exposure to asbestos in the United States: a comprehensive analysis from 1990 to 2019
Source: BMC Public Health. 2024 May 27;24:1404. doi: 10.1186/s12889-024-18919-7 (PMC11129425; doi:10.1186/s12889-024-18919-7)
Supplement: Supplementary file 3 — Supplementary Material 3 [file 12889_2024_18919_MOESM3_ESM.csv]

Additional file 2: The ASMR caused by occupational exposure to asbestos in the United States in 2019
location	ASMR
West Virginia	12.4
Maine	11.3
Louisiana	10.5
Kentucky	9.3
Delaware	9.2
Alaska	9.1
Ohio	9.1
Indiana	9
Pennsylvania	8.7
New Hampshire	8.6
Mississippi	8.5
Alabama	8.4
Tennessee	8.3
Virginia	8.1
Washington	8.1
Wisconsin	8.1
Montana	8
Massachusetts	8
Michigan	7.9
Minnesota	7.9
South Carolina	7.8
Oregon	7.8
Rhode Island	7.6
Illinois	7.5
Wyoming	7.4
North Dakota	7.4
Missouri	7.3
Vermont	7.2
Nevada	7.1
Arkansas	7.1
New Jersey	7
Oklahoma	6.8
Maryland	6.8
North Carolina	6.7
Nebraska	6.7
Idaho	6.6
Iowa	6.6
South Dakota	6.5
Connecticut	6.4
Kansas	6.1
Arizona	6.1
Georgia	5.8
Texas	5.8
Florida	5.7
New Mexico	4.9
Colorado	4.9
California	4.8
New York	4.7
Utah	4.4
Hawaii	4.2
District of Columbia	3
