# Supplementary material for: Assessing trends and burden of occupational exposure to asbestos in the United States: a comprehensive analysis from 1990 to 2019
Source: BMC Public Health. 2024 May 27;24:1404. doi: 10.1186/s12889-024-18919-7 (PMC11129425; doi:10.1186/s12889-024-18919-7)
Supplement: Supplementary file 4 — Supplementary Material 4 [file 12889_2024_18919_MOESM4_ESM.csv]

Additional file 3: The ASDR caused by occupational exposure to asbestos in the United States in 2019
location	ASDR
West Virginia	218.3
Maine	186.5
Louisiana	182
Kentucky	156.4
Delaware	152.6
Ohio	150.9
Indiana	149.8
Alaska	149.7
Mississippi	144.8
Alabama	142.4
Pennsylvania	142
New Hampshire	138.5
Tennessee	138
Virginia	130.4
Wisconsin	130.4
South Carolina	130.4
Michigan	129.2
Montana	129.1
Minnesota	127.6
Massachusetts	127.3
Washington	126.9
Rhode Island	125.3
North Dakota	125.3
Oregon	123.5
Wyoming	122.6
Illinois	121.7
Missouri	121.1
Arkansas	118.8
Vermont	117.6
Oklahoma	115
New Jersey	111.8
Maryland	111.1
Nevada	110
Iowa	108.4
Nebraska	108
South Dakota	107.5
North Carolina	107.4
Idaho	103.4
Connecticut	101.8
Kansas	99.5
Arizona	96.5
Texas	92.7
Georgia	92.4
Florida	91.8
New Mexico	79.2
Colorado	75.6
New York	74.6
California	72.7
Utah	69.3
Hawaii	67.5
District of Columbia	50.9
